# Supplementary material for: Exosomal miRNAs Mediate Immune–Metabolic Interactions in the Hemocytes of the Pearl Oyster Pinctada fucata martensii
Source: Animals (Basel). 2025 Oct 13;15(20):2955. doi: 10.3390/ani15202955 (PMC12560909; doi:10.3390/ani15202955)
Supplement: Supplementary file 1 [file animals-15-02955-s001.zip]

Archive with 1 entries (1 files):
- animals-3832768-supplementary.pdf
